# Supplementary material for: Development and Evaluation of Clove and Cinnamon Supercritical Fluid Extracts-Loaded Emulgel for Antifungal Activity in Denture Stomatitis
Source: Gels. 2022 Jan 4;8(1):33. doi: 10.3390/gels8010033 (PMC8774589; doi:10.3390/gels8010033)
Supplement: Supplementary file 1 [file gels-08-00033-s001.zip]

Archive with 1 entries (1 files):
- gels-1533478-supplementary.pdf
